# Supplementary material for: Does Neighborhood Social Capital Longitudinally Affect the Nutritional Status of School-Aged Children? Evidence from China
Source: Nutrients. 2023 Jan 26;15(3):633. doi: 10.3390/nu15030633 (PMC9920281; doi:10.3390/nu15030633)
Supplement: Supplementary file 1 [file nutrients-15-00633-s001.zip]

Archive with 1 entries (1 files):
- nutrients-2013959-supplementary.pdf
